# Supplementary material for: The Effects of Acute Bisphenol A Toxicity on the Hematological Parameters, Hematopoiesis, and Kidney Histology of Zebrafish (Danio rerio)
Source: Animals (Basel). 2023 Nov 28;13(23):3685. doi: 10.3390/ani13233685 (PMC10705224; doi:10.3390/ani13233685)
Supplement: Supplementary file 1 [file animals-13-03685-s001.zip]

Archive with 1 entries (1 files):
- animals-2720777-SI.pdf
